# Supplementary material for: Plasma inflammatory cytokines are associated with cognitive impairment after acute minor ischemic stroke and transient ischemic attack
Source: Front Immunol. 2025 Aug 1;16:1445938. doi: 10.3389/fimmu.2025.1445938 (PMC12353376; doi:10.3389/fimmu.2025.1445938)
Supplement: Supplementary file 2 [file DataSheet2.xlsx]

## Sheet: Supplementary Table 1
Supplementary Table 1 Risk of PSCI at different follow-up Periods by baseline plasma inflammatory cytokine levels (excluding blood collection time > 7 days)
plasma inflammatory cytokines	Baseline PSCI			Early-onset PSCI			Delayed-onset PSCI			All PSCI a
	Model 1	Model 2	Model 3b	Model 1	Model 2	Model 3	Model 1	Model 2	Model 3	Model 1	Model 2	Model 3
	OR(95%CI)	OR(95%CI)	OR(95%CI)	OR(95%CI)	OR(95%CI)	OR(95%CI)	OR(95%CI)	OR(95%CI)	OR(95%CI)	OR(95%CI)	OR(95%CI)	OR(95%CI)
IL-18	1.35(0.98-1.86)	1.32(0.94-1.85)	1.41(0.97-2.05)	1.36(0.84-2.18)	1.36(0.82-2.25)	1.29(0.60-2.76)	1.57(1.07-2.29)*	1.66(1.08-2.55)*	1.93(1.15-3.24)*	1.47(1.06-2.02)*	1.51(1.06-2.15)*	1.85(1.16-2.94)**
TNF-α	1.10(0.83-1.46)	1.07(0.80-1.43)	1.07(0.76-1.51)	1.06(0.71-1.57)	0.99(0.65-1.50)	0.93(0.55-1.59)	1.25(0.90-1.72)	1.16(0.82-1.63)	1.19(0.79-1.79)	1.24(0.94-1.64)	1.20(0.89-1.63)	1.32(0.91-1.90)
MMP-9	1.00(0.77-1.30)	0.99(0.75-1.30)	0.93(0.67-1.27)	1.20(0.80-1.81)	1.24(0.81-1.90)	1.11(0.61-2.00)	1.31(0.96-1.79)	1.47(1.04-2.07)*	1.53(1.00-2.35)	1.41(1.06-1.87)*	1.51(1.11-2.05)**	1.74(1.18-2.59)**
BDNF	0.88(0.66-1.16)	0.87(0.65-1.18)	0.82(0.58-1.17)	0.91(0.63-1.31)	0.90(0.60-1.36)	0.52(0.24-1.16)	0.80(0.52-1.22)	0.90(0.58-1.41)	0.83(0.50-1.39)	0.93(0.70-1.23)	0.95(0.71-1.28)	0.89(0.59-1.33)
IL-8	0.89(0.68-1.18)	0.88(0.66-1.17)	0.86(0.62-1.19)	1.08(0.74-1.55)	0.98(0.66-1.44)	0.82(0.51-1.32)	1.34(0.88-2.04)	1.54(0.97-2.42)	1.92(1.14-3.25)*	1.22(0.92-1.62)	1.22(0.90-1.67)	1.44(0.97-2.13)
MCP-1	0.77(0.53-1.13)	0.83(0.55-1.24)	0.97(0.63-1.50)	0.57(0.31-1.05)	0.62(0.32-1.20)	0.89(0.40-1.98)	0.87(0.56-1.38)	0.90(0.55-1.47)	0.98(0.54-1.78)	0.69(0.46-1.04)	0.75(0.49-1.16)	0.84(0.50-1.42)
MIP-1α	1.05(0.80-1.39)	1.02(0.77-1.35)	1.08(0.78-1.49)	1.32(0.87-2.02)	1.29(0.83-2.03)	1.42(0.70-2.89)	1.25(0.91-1.71)	1.26(0.90-1.78)	1.48(0.99-2.21)	1.32(1.00-1.75)*	1.32(0.98-1.79)	1.67(1.14-2.44)**
ICAM-1	1.07(0.81-1.40)	1.08(0.82-1.43)	1.08(0.79-1.49)	1.12(0.76-1.65)	1.14(0.75-1.72)	1.05(0.58-1.92)	0.99(0.73-1.35)	0.99(0.71-1.37)	0.89(0.60-1.33)	1.06(0.81-1.39)	1.09(0.81-1.45)	1.05(0.73-1.49)
MPO	1.00(0.76-1.31)	0.96(0.73-1.28)	0.86(0.61-1.22)	0.92(0.60-1.42)	0.90(0.57-1.41)	0.78(0.44-1.39)	1.18(0.88-1.59)	1.22(0.88-1.68)	1.22(0.80-1.86)	1.26(0.94-1.68)	1.27(0.93-1.73)	1.38(0.90-2.12)
HMGB-1	1.13(0.86-1.50)	1.16(0.85-1.58)	1.20(0.84-1.71)	1.10(0.76-1.58)	1.25(0.82-1.90)	1.83(0.96-3.49)	0.92(0.68-1.23)	0.93(0.67-1.30)	0.89(0.62-1.29)	1.00(0.76-1.31)	1.06(0.78-1.45)	1.07(0.75-1.52)

## Sheet: Supplementary Table 2
Supplementary Table 2 Risk of PSCI at different follow-up Periods by baseline plasma inflammatory cytokine levels (excluding patients with TIA and blood collection time > 7 days)
plasma inflammatory cytokines	Baseline PSCI			Early-onset PSCI			Delayed-onset PSCI			All PSCI a
	Model 1	Model 2	Model 3b	Model 1	Model 2	Model 3	Model 1	Model 2	Model 3	Model 1	Model 2	Model 3
	OR(95%CI)	OR(95%CI)	OR(95%CI)	OR(95%CI)	OR(95%CI)	OR(95%CI)	OR(95%CI)	OR(95%CI)	OR(95%CI)	OR(95%CI)	OR(95%CI)	OR(95%CI)
IL-18	1.28(0.90-1.81)	1.24(0.86-1.78)	1.33(0.86-2.06)	1.34(0.83-2.18)	1.35(0.80-2.27)	1.31(0.59-2.91)	1.50(1.00-2.25)*	1.67(1.06-2.64)*	2.01(1.14-3.52)*	1.39(0.99-1.97)	1.47(1.01-2.14)*	1.94(1.17-3.22)*
TNF-α	1.04(0.78-1.39)	1.02(0.75-1.37)	0.98(0.68-1.40)	1.13(0.74-1.72)	1.07(0.69-1.67)	0.98(0.57-1.70)	1.30(0.93-1.83)	1.27(0.88-1.82)	1.29(0.81-2.04)	1.27(0.95-1.71)	1.28(0.93-1.77)	1.43(0.95-2.16)
MMP-9	1.00(0.77-1.31)	0.99(0.75-1.31)	0.93(0.67-1.29)	1.21(0.80-1.83)	1.24(0.80-1.92)	1.11(0.62-2.00)	1.33(0.97-1.83)	1.49(1.04-2.12)*	1.63(1.03-2.58)*	1.43(1.06-1.91)*	1.52(1.11-2.09)**	1.81(1.2-2.72)**
BDNF	0.90(0.67-1.19)	0.89(0.65-1.21)	0.78(0.53-1.14)	0.96(0.68-1.37)	0.95(0.65-1.40)	0.57(0.26-1.26)	0.82(0.53-1.26)	0.90(0.56-1.42)	0.81(0.47-1.39)	0.96(0.72-1.27)	0.97(0.72-1.31)	0.85(0.56-1.31)
IL-8	0.90(0.68-1.19)	0.90(0.67-1.19)	0.86(0.62-1.21)	1.10(0.76-1.59)	1.00(0.67-1.48)	0.84(0.52-1.36)	1.38(0.88-2.15)	1.63(1.00-2.65)*	2.17(1.21-3.91)**	1.22(0.92-1.63)	1.24(0.90-1.70)	1.45(0.95-2.19)
MCP-1	0.84(0.57-1.24)	0.91(0.60-1.38)	1.13(0.71-1.78)	0.62(0.34-1.15)	0.69(0.35-1.33)	0.97(0.43-2.16)	0.94(0.59-1.49)	0.94(0.56-1.55)	1.15(0.60-2.18)	0.74(0.49-1.13)	0.80(0.51-1.26)	0.97(0.57-1.67)
MIP-1α	1.02(0.77-1.34)	0.98(0.73-1.30)	1.07(0.76-1.49)	1.27(0.83-1.94)	1.24(0.78-1.95)	1.39(0.68-2.85)	1.25(0.90-1.72)	1.28(0.91-1.82)	1.53(1.01-2.33)*	1.31(0.99-1.75)	1.33(0.98-1.80)	1.78(1.19-2.66)**
ICAM-1	1.04(0.78-1.39)	1.05(0.78-1.41)	1.03(0.74-1.44)	1.13(0.75-1.70)	1.17(0.76-1.81)	1.10(0.59-2.06)	1.07(0.78-1.48)	1.07(0.75-1.52)	0.96(0.62-1.48)	1.13(0.85-1.50)	1.17(0.86-1.58)	1.14(0.78-1.67)
MPO	0.97(0.74-1.28)	0.95(0.72-1.27)	0.81(0.56-1.17)	0.98(0.64-1.50)	0.98(0.62-1.53)	0.79(0.45-1.41)	1.22(0.90-1.67)	1.32(0.93-1.86)	1.40(0.85-2.30)	1.31(0.96-1.78)	1.36(0.97-1.90)	1.56(0.97-2.50)
HMGB-1	1.14(0.85-1.54)	1.17(0.84-1.63)	1.18(0.79-1.77)	1.21(0.81-1.83)	1.55(0.95-2.54)	2.75(1.12-6.73)*	0.97(0.72-1.32)	1.07(0.75-1.52)	1.02(0.68-1.53)	1.06(0.79-1.41)	1.20(0.86-1.67)	1.20(0.80-1.82)

## Sheet: Supplementary Table 3
Supplementary Table 3 Regression statistics in structural equations model on risk factors
	Estimate	Std.Err	z-value	P(>|z|)	Std.lv	Std.all	R-Square
Atrophy	~						0.216
Previous stroke	0.204	0.056	3.614	0	0.204	0.209
Age	0.169	0.024	6.928	0	0.169	0.402
Sex	-0.108	0.055	-1.975	0.048	-0.108	-0.115
DWMH	~						0.1
Age	0.17	0.062	2.735	0.006	0.17	0.17
NIAS	0.141	0.062	2.266	0.023	0.141	0.141
Previous stroke	0.335	0.144	2.324	0.02	0.335	0.144
Hypertension	0.297	0.155	1.916	0.055	0.297	0.119
IL-18	~						0.327
Atrophy	0.457	0.131	3.475	0.001	0.457	0.191
Previous stroke	0.308	0.129	2.381	0.017	0.308	0.132
DWMH	-0.144	0.055	-2.626	0.009	-0.144	-0.143
MIP-1α	0.51	0.054	9.495	0	0.51	0.507
Education	~						0.022
Sex	-0.334	0.144	-2.31	0.021	-0.334	-0.149
NIHSS	~						0.053
DWMH	0.23	0.063	3.633	0	0.23	0.23
Neutrophil	~						0.055
DMTS	0.188	0.063	2.972	0.003	0.188	0.188
DWMH	0.138	0.063	2.176	0.03	0.138	0.138
MMP-9	~						0.127
Neutrophil	0.176	0.061	2.903	0.004	0.176	0.177
MIP-1α	0.268	0.06	4.437	0	0.268	0.27
Age	-0.133	0.061	-2.198	0.028	-0.133	-0.134
NIHSS	0.09	0.061	1.482	0.138	0.09	0.09
PSCI	~						0.326
Atrophy	0.174	0.066	2.636	0.008	0.174	0.149
Education	-0.166	0.027	-6.241	0	-0.166	-0.337
DMTS	0.11	0.026	4.188	0	0.11	0.224
IL-18	0.059	0.027	2.169	0.03	0.059	0.122
Hypertension	0.153	0.067	2.294	0.022	0.153	0.125
Previous stroke	0.146	0.064	2.28	0.023	0.146	0.128
MMP-9	0.066	0.027	2.482	0.013	0.066	0.134
Sex	0.154	0.06	2.559	0.01	0.154	0.14
DWMH	0.058	0.027	2.142	0.032	0.058	0.119

## Sheet: Supplementary Table 4
Supplementary Table 4 Regression statistics in structural equations model on cytokines
	Estimate	Std.Err	z-value	P(>|z|)	Std.lv	Std.all	R-Square
TNF-α	~						0.51
MIP-1α	0.536	0.052	10.214	0	0.536	0.538
HMGB-1	0.111	0.045	2.443	0.015	0.111	0.111
MCP-1	0.108	0.045	2.366	0.018	0.108	0.108
IL-18	0.251	0.053	4.768	0	0.251	0.252
MMP-9	~						0.661
IL-8	0.202	0.04	5.068	0	0.202	0.202
MPO	0.727	0.04	18.245	0	0.727	0.727
IL-8	~						0.075
TNF-α	0.273	0.063	4.344	0	0.273	0.272
IL-18	~						0.292
MIP-1α	0.647	0.069	9.382	0	0.647	0.647
ICAM-1	-0.243	0.069	-3.51	0	-0.243	-0.243
ICAM-1	~						0.38
MIP-1α	0.636	0.054	11.851	0	0.636	0.637
MMP-9	-0.109	0.054	-2.011	0.044	-0.109	-0.109
BDNF	~						0.105
IL-8	0.275	0.062	4.455	0	0.275	0.274
MCP-1	0.165	0.062	2.677	0.007	0.165	0.165
MPO	~						0.349
TNF-α	0.509	0.055	9.29	0	0.509	0.508
IL-8	0.137	0.057	2.416	0.016	0.137	0.137
BDNF	0.109	0.055	1.996	0.046	0.109	0.109
